# Supplementary material for: Metacaspase gene family in Rosaceae genomes: Comparative genomic analysis and their expression during pear pollen tube and fruit development
Source: PLoS One. 2019 Feb 22;14(2):e0211635. doi: 10.1371/journal.pone.0211635 (PMC6386261; doi:10.1371/journal.pone.0211635)
Supplement: S1 Table — (XLSX) [file pone.0211635.s002.xlsx]

## Sheet: Sheet1
Primer name	Sequence (5'-3')
PbMC01-F	ATTAGAATGGCGTTACAT
PbMC01-R	TCTCATCATCAACAATCATA
PbMC02-F	CTATCGTTGATGCTTGTC
PbMC02-R	TGAGATGGAGGACTATTATC
PbMC03-F	GTGCTGATAGGATGCAACTA
PbMC03-R	GCTGTACATTCGCTTGAC
PbMC07-F	GGCAGTGCTGATAGGATG
PbMC07-R	ATCTGTGCATTCGCCTGA
PbMC08-F	ATGGTGAAGAAGGCAGTG
PbMC08-R	GAGGCATCTGTGCATTCG
PbMC09-F	TCTTCCACCTCCGCCCTA
PbMC09-R	TAGGGAGAAGTGGAGGGATGA
