# Supplementary material for: Metacaspase gene family in Rosaceae genomes: Comparative genomic analysis and their expression during pear pollen tube and fruit development
Source: PLoS One. 2019 Feb 22;14(2):e0211635. doi: 10.1371/journal.pone.0211635 (PMC6386261; doi:10.1371/journal.pone.0211635)
Supplement: S2 Table — (XLSX) [file pone.0211635.s003.xlsx]

## Sheet: Sheet1
Name	Gene ID	Chr	5'	3'	Protein length (aa)	pI	MW (Da)
FvMC01	gene29712	Fv3	5264347	5266875	441	8.67	48730.8
FvMC02	gene19722	Fv3	6640837	6642456	413	5.06	45196.4
FvMC03	gene03046	Fv3	10061894	10066814	494	5.82	52395.4
FvMC04	gene23497	Fv3	18318454	18321559	493	6.32	54922.4
FvMC05	gene32256	Fv5	388469	392184	433	6.32	48522
FvMC06	gene29235	Fv5	18206285	18209118	431	8.98	48177
FvMC07	gene05541	Fv6	28336644	28339340	430	6.67	48523.8
FvMC08	gene21410	Fv7	18454166	18455954	358	7.13	38749.9
PbMC01	Pbr018439.1	Pb1	2911461	2914847	390	6.34	41213.7
PbMC02	Pbr042892.1	Pb5	1597383	1608764	331	8.21	37098.7
PbMC03	Pbr002543.1	Pb5	22015801	22018304	450	4.91	49188.8
PbMC04	Pbr002869.1	Pb7	12105220	12108178	362	6.63	39729
PbMC05	Pbr019077.1	Pb9	1227816	1229371	238	4.81	24941.9
PbMC06	Pbr031812.1	Pb10	292079	293208	305	5.59	33056.1
PbMC07	Pbr010259.1	Pb10	1049256	1051786	415	5.62	45266.7
PbMC08	Pbr010269.1	Pb10	1149741	1151938	415	5.41	45417.8
PbMC09	Pbr001381.1	Pb12	18639715	18643850	614	7.53	67589.7
PbMC10	Pbr003790.1	scaffold1174.0	48011	49757	357	8.67	39568.1
PbMC11	Pbr012828.1	scaffold197.0	64955	66510	238	4.81	24941.9
PbMC12	Pbr028452.1	scaffold471.0.1	176276	178082	397	8.55	39395.8
PcMC01	PCP023095.1	Pc5	12145408	12147665	420	4.89	45866.9
PcMC02	PCP026266.1	Pc6	955653	963782	1024	8.53	113691
PcMC03	PCP010290.1	Pc10	2386992	2389085	298	8.19	33144.7
PcMC04	PCP037828.1	Pc10	14149904	14150275	123	5.24	13845.6
PcMC05	PCP031137.1	Pc10	14149904	14153752	228	5.11	24912.8
PcMC06	PCP005742.1	scaffold00664	90465	93847	387	6.48	41014.6
PcMC07	PCP021897.1	scaffold01194	35531	38884	398	6.17	41266.8
PcMC08	PCP001157.1	scaffold01421	42451	44529	361	6.88	39596.9
PcMC09	PCP017315.1	scaffold01771	12459	18575	501	6.47	55785.3
PcMC10	PCP012513.1	scaffold02108	409	16991	1688	5.54	186803
PcMC11	PCP040277.1	scaffold02108	409	1817	245	6.5	28098.9
PcMC12	PCP001324.1	scaffold02441	31874	33443	325	5.31	35277
PmMC01	Pm001267	Pm1	8546493	8547794	326	5.52	35369
PmMC02	Pm010919	Pm3	7642954	7644843	424	5.42	46788.4
PmMC03	Pm017563	Pm5	12285535	12292092	626	6.56	68474.1
PmMC04	Pm019243	Pm5	22929962	22934068	633	7.55	70230.8
PmMC05	Pm022082	Pm6	13700274	13703547	378	8.23	42107.9
PmMC06	Pm022328	Pm6	16231652	16246804	673	6.07	73442.7
PmMC07	Pm023562	Pm7	6231857	6236113	473	6.57	52973.1
PpMC01	ppa007008m	Pp2	14920466	14927299	386	6.45	41541
PpMC02	ppa007699m	Pp2	23831055	23833312	357	6.82	39076.2
PpMC03	ppa017128m	Pp2	23834185	23835695	353	7.27	39444.9
PpMC04	ppa006400m	Pp4	6904356	6906531	413	5.25	45326.5
PpMC05	ppa004795m	Pp5	9040029	9044532	491	6.36	54706.2
PpMC06	ppa008597m	Pp6	9069082	9070387	326	5.54	35372.1
PpMC07	ppa006673m	Pp8	9729366	9731636	400	7.53	43952.9
PpMC08	ppa007174m	Pp8	9009926	9013657	379	7.57	41920.6
MdMC01	MDP0000674040	Md2	5161166	5162442	416	5.48	45728.8
MdMC02	MDP0000915401	Md2	6611208	6612043	252	4.95	27904.3
MdMC03	MDP0000127643	Md2	24019391	24022963	404	8.31	43225.3
MdMC04	MDP0000332786	Md3	13144758	13146343	329	5.38	35571.2
MdMC05	MDP0000122571	Md4	5890702	5895897	544	6.53	60682.2
MdMC06	MDP0000313081	Md5	10003817	10004344	175	5.14	19792.7
MdMC07	MDP0000382190	Md5	10005659	10008940	452	4.9	49871.4
MdMC08	MDP0000448909	Md5	30174756	30178796	427	9.13	48041.6
MdMC09	MDP0000536363	Md5	30294416	30300408	415	8.72	46089.4
MdMC10	MDP0000150964	Md7	21795357	21799324	393	6.73	43702.2
MdMC11	MDP0000167804	Md10	6104057	6106298	370	8.46	41248.9
MdMC12	MDP0000301893	Md10	6111985	6120019	1068	5.09	118701
MdMC13	MDP0000243111	Md10	6120359	6123415	329	5.59	37202.1
MdMC14	MDP0000216957	Md10	6125583	6127874	392	8.6	43587.8
MdMC15	MDP0000187037	Md10	9275098	9278448	394	6.26	42041.7
MdMC16	MDP0000709303	Md10	23078671	23080730	415	5.42	45403.9
MdMC17	MDP0000181024	Md13	2619658	2620389	196	8.93	21724.7
MdMC18	MDP0000305547	Md15	28657597	28659153	283	7.16	31514.6
MdMC19	MDP0000294567	Md15	28675383	28681190	617	8.63	69022.7
MdMC20	MDP0000087653	Md15	28676452	28678458	356	6.45	39119.1
MdMC21	MDP0000294568	Md15	28682385	28684599	359	8.42	40138.8
MdMC22	MDP0000141618	Md17	13048890	13050571	355	8.47	39358.8
MdMC23	MDP0000524893	unanchored	72023114	72023641	170	5.47	19261.2
