# Supplementary material for: Metacaspase gene family in Rosaceae genomes: Comparative genomic analysis and their expression during pear pollen tube and fruit development
Source: PLoS One. 2019 Feb 22;14(2):e0211635. doi: 10.1371/journal.pone.0211635 (PMC6386261; doi:10.1371/journal.pone.0211635)
Supplement: S3 Table — (XLSX) [file pone.0211635.s004.xlsx]

## Sheet: Sheet1
Motif no.	Width	Conserved amino acid sequences
1	27	NIRMALTWLVQGCQPGDSLVFHYSGHG
2	82	SQQRNYTGDEVDGYDETLCPLDFETQGMIVDDEINATIVRPLPHGVKLHAIIDACHSGTVLDLPFLCRMDRSGKYVWEDHRP
3	58	RKRAVJCGVSYKRSRHELKGCINDAKCMKYLLVNKFGFPEDSILMLTEEEADPYRIPT
4	51	MAKKAVLIGCNYPGTKAELKGCINDVKRMHSCLVDRYGFSEDDIQVLIDTD
5	22	GGEAISISGCDDDQTSADTTAL
6	51	AETGDDDDTGYDECIVPTDMNLITDDDFRZLVDQLPKGCRLTIVSDSCHSG
7	36	RBYTGDEVDGYDETLCPVDFETZGMIVDDEINATIV
8	200	MPNMPFLYAMDFIZVLKKKHASGSYKEMVIYVEACESGSIFEGIMPSDLNIYVTTASNAQENSFGTYCPGMDPPPPPEYITCLGDLYSVAWMEDSERHNL
9	57	GRSLPLSTLIEILKQKTGKDDIDVGKLRPTLFDVFGEDASPKVKKFMKVIMNKLQNH
10	36	NQELVLKARZALKRQGFTQRPGLYCHDHHVDAPFVC
11	22	GETYGALLNAMRSTJRETDGGV
12	21	VDCSSCRTPLQLPPGAQTIRC
13	16	TGAKLHAIIDACHSGT
14	16	STGAMTYGFIZAIERG
15	31	SHAPSSSSPHSPPPPSPSPYNHAPPGPPPNA
16	16	QEPQLTACEPFDVYTK
17	71	KPEDVHHKEPGTRWAVLVAGSNGYGNYRHQADVCHAYQLLKKGGLKEENIVVFMYDDIAKHEMNPRPGVII
18	12	IDRAKEQIGESH
19	16	GGIVTSLISMLLTGGS
20	31	GGFKNFLKDRAEDALESRGIHIPSALRHGRH
