# Supplementary material for: Metacaspase gene family in Rosaceae genomes: Comparative genomic analysis and their expression during pear pollen tube and fruit development
Source: PLoS One. 2019 Feb 22;14(2):e0211635. doi: 10.1371/journal.pone.0211635 (PMC6386261; doi:10.1371/journal.pone.0211635)
Supplement: S4 Table — (XLSX) [file pone.0211635.s005.xlsx]

## Sheet: Sheet1
Numbers	Homologous genes
segdup00001	PcMC03	PbMC12
segdup00002	PbMC07	PcMC05
segdup00003	PpMC02	FvMC08
segdup00004	PmMC07	FvMC05
segdup00005	PcMC01	PbMC03
segdup00006	PbMC07	PcMC04
segdup00007	FvMC02	PcMC05
segdup00008	FvMC02	PcMC04
segdup00009	PbMC04	PcMC08
segdup00010	FvMC08	PcMC08
segdup00011	PcMC01	PbMC07
segdup00012	PbMC03	PcMC05
segdup00013	PbMC03	PcMC04
segdup00014	PcMC05	MdMC16
segdup00015	PcMC02	PbMC09
segdup00016	PpMC02	PbMC09
segdup00017	PbMC04	FvMC08
segdup00018	FvMC08	PbMC09
segdup00019	PcMC01	PbMC08
segdup00020	PbMC03	PbMC08
segdup00021	PbMC08	PcMC05
segdup00022	PbMC08	PcMC04
segdup00023	PmMC02	PpMC04
segdup00024	PmMC02	PbMC07
segdup00025	PpMC02	PbMC04
segdup00026	PbMC07	MdMC16
segdup00027	PbMC09	PcMC08
segdup00028	PmMC04	MdMC05
segdup00029	PpMC04	PbMC07
segdup00030	PbMC09	MdMC18
segdup00031	MdMC11	MdMC12
segdup00032	MdMC11	MdMC13
segdup00033	MdMC11	MdMC14
segdup00034	MdMC06	MdMC16
segdup00035	MdMC10	MdMC19
segdup00036	MdMC18	MdMC19
segdup00037	MdMC10	MdMC20
segdup00038	MdMC18	MdMC20
segdup00039	MdMC10	MdMC21
segdup00040	PbMC09	PbMC01
segdup00041	PbMC04	PbMC01
segdup00042	PbMC03	PbMC06
segdup00043	PbMC03	PbMC07
segdup00044	PbMC06	PbMC07
segdup00045	PbMC03	PbMC08
segdup00046	PbMC07	PbMC08
segdup00047	PbMC06	PbMC08
segdup00048	PbMC04	PbMC09
segdup00049	PbMC02	PbMC10
segdup00050	PbMC01	PbMC11
segdup00051	PbMC05	PbMC11
segdup00052	PbMC10	PbMC12
segdup00053	PbMC02	PbMC12
segdup00054	PcMC01	PcMC04
segdup00055	PcMC01	PcMC05
segdup00056	PcMC04	PcMC05
segdup00057	PcMC06	PcMC07
segdup00058	PcMC02	PcMC08
